# Supplementary material for: A Cost-Effective Screening Inflammation Indicator for Atopic Dermatitis Suitable for Primary Care and Self-Assessment
Source: Diagnostics (Basel). 2025 Sep 28;15(19):2483. doi: 10.3390/diagnostics15192483 (PMC12523488; doi:10.3390/diagnostics15192483)
Supplement: Supplementary file 1 [file diagnostics-15-02483-s001.zip]

Archive with 1 entries (1 files):
- diagnostics-3840465-supplementary.pdf
